# Supplementary material for: Mechanism of Negative Thermal Expansion in Monoclinic Cu2P2O7 from First Principles
Source: J Phys Chem Lett. 2023 Dec 27;15(1):156–64. doi: 10.1021/acs.jpclett.3c02856 (PMC10788959; doi:10.1021/acs.jpclett.3c02856)
Supplement: Supplementary file 2 — jz3c02856_si_002.zip [file jz3c02856_si_002.zip]

Archive with 2 entries (2 files):
- SI_Cu2P2O7_visualized_phonon.mov
- __MACOSX/._SI_Cu2P2O7_visualized_phonon.mov
